# Supplementary material for: Increased intracellular H2S levels enhance iron uptake in Escherichia coli
Source: mBio. 2024 Sep 26;15(10):e01991-24. doi: 10.1128/mbio.01991-24 (PMC11481527; doi:10.1128/mbio.01991-24)
Supplement: Table S1 — tRNA synthase genes whose expression are upregulated in the mstA-overexpressing strain. [file mbio.01991-24-s0003.xlsx]

## Sheet: Sheet1
	Table S1 tRNA synthase genes whose expression are upregulated in the mstA-overexpression strain compared to those in the control WT strain
	LocusTag	product	log2 FoldChange	p-value
	BW25113_RS00125	isoleucine--tRNA ligase	1.756	8.31745e-18		3.3776
	BW25113_RS00975	proline--tRNA ligase	2.58578	1.31537e-41		6.00341
	BW25113_RS02700	cysteine--tRNA ligase	2.06004	8.0973e-25		4.16998
	BW25113_RS03335	leucine--tRNA ligase	1.71178	6.39976e-22		3.27566
	BW25113_RS03505	glutamine--tRNA ligase	1.88848	9.24121e-21		3.70244
	BW25113_RS04635	serine--tRNA ligase	0.892469	0.0467125		1.85635
	BW25113_RS04825	asparagine--tRNA ligase	2.56747	1.07983e-66		5.92768
	BW25113_RS08570	tyrosine--tRNA ligase	1.84315	3.05741e-33		3.58792
	BW25113_RS08965	phenylalanine--tRNA ligase subunit beta	3.58149	1.30643e-49		11.9712
	BW25113_RS08970	phenylalanine--tRNA ligase subunit alpha	3.44697	7.12077e-55		10.9054
	BW25113_RS08995	threonine--tRNA ligase	0.988422	0.845788		1.98401
	BW25113_RS09785	aspartate--tRNA ligase	1.62461	4.95079e-13		3.08359
	BW25113_RS09835	arginine--tRNA ligase	2.13464	5.55624e-27		4.39128
	BW25113_RS11030	methionine--tRNA ligase	2.02927	2.57881e-26		4.08198
	BW25113_RS12520	glutamate--tRNA ligase	2.39037	3.42802e-35		5.2429
	BW25113_RS13115	histidine--tRNA ligase	1.11202	0.0679029		2.16148
	BW25113_RS14035	alanine--tRNA ligase	2.22345	2.50798e-37		4.67009
	BW25113_RS15030	lysine--tRNA ligase	3.42243	2.61361e-55		10.7215
	BW25113_RS17535	tryptophan--tRNA ligase	2.04537	2.3307e-17		4.12778
	BW25113_RS18470	glycine--tRNA ligase subunit beta	2.0036	3.59058e-25		4.01
	BW25113_RS18475	glycine--tRNA ligase subunit alpha	1.7621	3.34177e-26		3.39191
	BW25113_RS21455	lysine--tRNA ligase	0.857122	0.0296209		1.81142
	BW25113_RS22105	valine--tRNA ligase	2.3806	8.00355e-52		5.20754
