# Supplementary material for: Increased intracellular H2S levels enhance iron uptake in Escherichia coli
Source: mBio. 2024 Sep 26;15(10):e01991-24. doi: 10.1128/mbio.01991-24 (PMC11481527; doi:10.1128/mbio.01991-24)
Supplement: Table S2 — Antibiotic efflux transporter genes whose expression are upregulated in the mstA-overexpressing strain. [file mbio.01991-24-s0004.xlsx]

## Sheet: table 1
			genotype						source
	Escherichia coli
		BW25113	rrnB DElacZ4787 HsdR514 DE(araBAD)567 DE(rhaBAD)568 rph-1
	Plasmid
		pUC18	Apr; Cloning vector plasmid
		pMstA	Apr; EcoRI-HindIII sites mstA fragment cloned into pUC18						This study

## Sheet: table 2
		DEseq2	edgeR
	up regulation	550	531
	down regulation	645	692

## Sheet: table 3
	LocusTag	product	log2 FoldChange	p-value
	BW25113_RS00125	isoleucine--tRNA ligase	1.756	8.31745e-18		3.3776		1.756
	BW25113_RS00975	proline--tRNA ligase	2.58578	1.31537e-41		6.00341		2.58578
	BW25113_RS02700	cysteine--tRNA ligase	2.06004	8.0973e-25		4.16998		2.06004
	BW25113_RS03335	leucine--tRNA ligase	1.71178	6.39976e-22		3.27566		1.71178
	BW25113_RS03505	glutamine--tRNA ligase	1.88848	9.24121e-21		3.70244		1.88848
	BW25113_RS04635	serine--tRNA ligase	0.892469	0.0467125		1.85635		0.892469
	BW25113_RS04825	asparagine--tRNA ligase	2.56747	1.07983e-66		5.92768		2.56747
	BW25113_RS08570	tyrosine--tRNA ligase	1.84315	3.05741e-33		3.58792		1.84315
	BW25113_RS08965	phenylalanine--tRNA ligase subunit beta	3.58149	1.30643e-49		11.9712		3.58149
	BW25113_RS08970	phenylalanine--tRNA ligase subunit alpha	3.44697	7.12077e-55		10.9054		3.44697
	BW25113_RS08995	threonine--tRNA ligase	0.988422	0.845788		1.98401		0.988422
	BW25113_RS09785	aspartate--tRNA ligase	1.62461	4.95079e-13		3.08359		1.62461
	BW25113_RS09835	arginine--tRNA ligase	2.13464	5.55624e-27		4.39128		2.13464
	BW25113_RS11030	methionine--tRNA ligase	2.02927	2.57881e-26		4.08198		2.02927
	BW25113_RS12520	glutamate--tRNA ligase	2.39037	3.42802e-35		5.2429		2.39037
	BW25113_RS13115	histidine--tRNA ligase	1.11202	0.0679029		2.16148		1.11202
	BW25113_RS14035	alanine--tRNA ligase	2.22345	2.50798e-37		4.67009		2.22345
	BW25113_RS15030	lysine--tRNA ligase	3.42243	2.61361e-55		10.7215		3.42243
	BW25113_RS17535	tryptophan--tRNA ligase	2.04537	2.3307e-17		4.12778		2.04537
	BW25113_RS18470	glycine--tRNA ligase subunit beta	2.0036	3.59058e-25		4.01		2.0036
	BW25113_RS18475	glycine--tRNA ligase subunit alpha	1.7621	3.34177e-26		3.39191		1.7621
	BW25113_RS21455	lysine--tRNA ligase	0.857122	0.0296209		1.81142		0.857122
	BW25113_RS22105	valine--tRNA ligase	2.3806	8.00355e-52		5.20754		2.3806

## Sheet: table 4
	LocusTag	product	Fold Change	p-value
	BW25113_RS00755	ferrichrome porin FhuA	6.67404	3.77796e-25		6.67404
	BW25113_RS00760	Fe3+-hydroxamate ABC transporter ATP-binding protein FhuC	2.37343	1.32196e-06		2.37343
	BW25113_RS00765	Fe(3+)-hydroxamate ABC transporter substrate-binding protein FhuD	2.11483	3.14354e-05		2.11483
	BW25113_RS03030	enterobactin synthase subunit EntD	2.69693	2.06055e-08		2.06004
	BW25113_RS03035	siderophore enterobactin receptor FepA	6.74899	5.61523e-25		2.69693
	BW25113_RS03040	enterochelin esterase	13.4955	6.63817e-24		6.74899
	BW25113_RS03060	iron-enterobactin ABC transporter ATP-binding protein	2.66381	0.0296915		13.4955
	BW25113_RS03065	iron-enterobactin ABC transporter permease	3.14583	9.59699e-09		2.66381
	BW25113_RS03070	Fe(3+)-siderophore ABC transporter permease	7.82328	1.45656e-26		3.14583
	BW25113_RS03075	enterobactin transporter EntS	12.0425	1.6386e-41		7.82328
	BW25113_RS03080	Fe2+-enterobactin ABC transporter substrate-binding protein	4.73652	1.01332e-24		12.0425
	BW25113_RS03085	isochorismate synthase EntC	36.1494	1.8887e-56		4.73652
	BW25113_RS03090	(2,3-dihydroxybenzoyl)adenylate synthase EntE	15.4115	5.74385e-56		36.1494
	BW25113_RS03095	enterobactin biosynthesis bifunctional isochorismatase/aryl carrier protein EntB	5.05495	2.80513e-12		15.4115
	BW25113_RS03100	2,3-dihydro-2,3-dihydroxybenzoate dehydrogenase EntA	2.55816	2.78178e-07		5.05495
	BW25113_RS03105	proofreading thioesterase EntH	2.85641	1.45811e-08		2.55816
	BW25113_RS04180	catecholate siderophore receptor Fiu	19.0498	1.59477e-111		2.85641
	BW25113_RS05295	FTR1 family protein	20.4538	1.46622e-103		19.0498
	BW25113_RS05300	iron uptake system protein EfeO	21.3182	3.03957e-149		20.4538
	BW25113_RS05305	iron uptake transporter deferrochelatase/peroxidase subunit	14.516	4.12742e-99		21.3182
	BW25113_RS05735	ferric-rhodotorulic acid/ferric-coprogen receptor FhuE	3.0006	2.58708e-11		14.516
	BW25113_RS11250	catecholate siderophore receptor CirA	21.0315	2.54403e-84		3.0006
	BW25113_RS15945	NADPH-dependent ferric chelate reductase	5.05325	1.7635e-62		21.0315
	BW25113_RS17295	bacterioferritin-associated ferredoxin	2.9807	3.57785e-05		2.73872
	BW25113_RS17690	Fe-S biogenesis protein NfuA	3.44731	2.54931e-20		2.74391
	BW25113_RS22260	Fe(3+) dicitrate ABC transporter ATP-binding protein FecE	2.98595	1.78483e-55		3.18024
	BW25113_RS22265	Fe(3+) dicitrate ABC transporter permease subunit FecD	2.81656	8.35628e-26		2.91789
	BW25113_RS22270	iron-dicitrate ABC transporter permease FecC	3.15737	6.79964e-39		2.14481
	BW25113_RS22275	Fe(3+) dicitrate ABC transporter substrate-binding protein FecB	3.44488	1.98966e-28		2.70842
	BW25113_RS22280	Fe(3+) dicitrate transport protein FecA	5.47374	1.4501e-38		2.62088
	BW25113_RS22735	siderophore-iron reductase FhuF	32.1005	3.0563e-99		5.05325
						2.9807
						3.44731
						2.98595
						2.81656
						3.15737
						3.44488
						5.47374
						32.1005

## Sheet: table 5
	Table S2 Antibiotic efflux transporter genes whose expression are upregulated in the mstA-overexpression strain compared to those in the control WT strain
	LocusTag	product	Fold Change	p-value
	RND efflux transporter AcrAB
	BW25113_RS02385	efflux RND transporter permease AcrB	2.32997	1.28888e-24
	BW25113_RS02390	multidrug efflux RND transporter periplasmic adaptor subunit AcrA	1.75487	4.46639e-24
	BW25113_RS02395	multidrug efflux transporter transcriptional repressor AcrR	1.23488	0.00665461
	MFS transporter
	BW25113_RS04370	multidrug efflux MFS transporter MdfA	2.78709	1.22392e-37
	RND efflux transporter MdtABC
	BW25113_RS10830	multidrug efflux RND transporter subunit MdtA	1.44732	0.0001309
	BW25113_RS10835	multidrug efflux RND transporter permease subunit MdtB	1.82826	1.35955e-13
	BW25113_RS10840	multidrug efflux RND transporter permease subunit MdtC	2.02198	3.10069e-09
	MFS transporter EmrAB
	BW25113_RS13965	multidrug efflux transporter EmrAB transcriptional repressor EmrR	2.16259	4.79561e-34
	BW25113_RS13970	multidrug efflux MFS transporter periplasmic adaptor subunit EmrA	2.09446	1.60235e-22
	BW25113_RS13975	multidrug efflux MFS transporter permease subunit EmrB	1.7544	2.41919e-14

## Sheet: CASassay
	24 h								48 h
	pUC18				pMstA				pUC18				pMstA
	BW25113	∆fur	∆ygaV	∆ygaVfur	BW25113	∆fur	∆ygaV	∆ygaVfur	BW25113	∆fur	∆ygaV	∆ygaVfur	BW25113	∆fur	∆ygaV	∆ygaVfur
1	75.4296	50.2655	66.4761	84.9487	93.3132	73.8981	93.3132	78.5398	134.782	145.267	162.86	167.415	211.241	162.86	203.583	193.593
2	66.4761	52.8102	73.8981	83.3229	91.6088	67.9291	95.0332	70.8822	143.139	147.411	136.848	176.715	235.062	176.715	219.04	176.715
3	72.3823	54.1061	70.8822	63.6173	105.683	76.9769	100.287	83.3229	143.139	143.139	149.571	193.593	213.825	198.557	219.04	208.672
平均	71.4293	52.3939	70.4188	77.2963	96.8684	72.9347	96.2113	77.5816	140.353	145.272	149.76	179.241	220.042	179.377	213.887	192.993
SD	3.71686	1.59531	3.04769	9.69527	6.27171	3.75604	2.96662	5.12389	3.93936	1.74427	10.6203	10.8351	10.6726	14.6941	7.28633	13.0536
p-value	1	1	1	1	0.0131753	0.00802289	0.00101857	0.97293	1	0.00865587	0.338528	0.0441744	0.00431043	0.0796235	0.000960687	0.0334817
	1	0.00940089	0.781558	0.491312	1	0.0156473	0.902334	0.0298292	1	0.212722	0.338528	0.0257155	1	0.0385749	0.54207	0.0884833
