# Supplementary material for: Increased intracellular H2S levels enhance iron uptake in Escherichia coli
Source: mBio. 2024 Sep 26;15(10):e01991-24. doi: 10.1128/mbio.01991-24 (PMC11481527; doi:10.1128/mbio.01991-24)
Supplement: Table S3 — Iron uptake genes whose expression are upregulated in the mstA-overexpressing strain. [file mbio.01991-24-s0005.xlsx]

## Sheet: Sheet1
	Table S3 Iron uptake genes whose expression are upregulated in the mstA-overexpression strain compared to those in the control WT strain
	LocusTag	product	Fold Change	p-value
	BW25113_RS00755	ferrichrome porin FhuA	6.67404	3.77796e-25
	BW25113_RS00760	Fe3+-hydroxamate ABC transporter ATP-binding protein FhuC	2.37343	1.32196e-06
	BW25113_RS00765	Fe(3+)-hydroxamate ABC transporter substrate-binding protein FhuD	2.11483	3.14354e-05
	BW25113_RS03030	enterobactin synthase subunit EntD	2.69693	2.06055e-08
	BW25113_RS03035	siderophore enterobactin receptor FepA	6.74899	5.61523e-25
	BW25113_RS03040	enterochelin esterase	13.4955	6.63817e-24
	BW25113_RS03060	iron-enterobactin ABC transporter ATP-binding protein	2.66381	0.0296915
	BW25113_RS03065	iron-enterobactin ABC transporter permease	3.14583	9.59699e-09
	BW25113_RS03070	Fe(3+)-siderophore ABC transporter permease	7.82328	1.45656e-26
	BW25113_RS03075	enterobactin transporter EntS	12.0425	1.6386e-41
	BW25113_RS03080	Fe2+-enterobactin ABC transporter substrate-binding protein	4.73652	1.01332e-24
	BW25113_RS03085	isochorismate synthase EntC	36.1494	1.8887e-56
	BW25113_RS03090	(2,3-dihydroxybenzoyl)adenylate synthase EntE	15.4115	5.74385e-56
	BW25113_RS03095	enterobactin biosynthesis bifunctional isochorismatase/aryl carrier protein EntB	5.05495	2.80513e-12
	BW25113_RS03100	2,3-dihydro-2,3-dihydroxybenzoate dehydrogenase EntA	2.55816	2.78178e-07
	BW25113_RS03105	proofreading thioesterase EntH	2.85641	1.45811e-08
	BW25113_RS04180	catecholate siderophore receptor Fiu	19.0498	1.59477e-111
	BW25113_RS05295	FTR1 family protein	20.4538	1.46622e-103
	BW25113_RS05300	iron uptake system protein EfeO	21.3182	3.03957e-149
	BW25113_RS05305	iron uptake transporter deferrochelatase/peroxidase subunit	14.516	4.12742e-99
	BW25113_RS05735	ferric-rhodotorulic acid/ferric-coprogen receptor FhuE	3.0006	2.58708e-11
	BW25113_RS11250	catecholate siderophore receptor CirA	21.0315	2.54403e-84
	BW25113_RS15945	NADPH-dependent ferric chelate reductase	5.05325	1.7635e-62
	BW25113_RS17295	bacterioferritin-associated ferredoxin	2.9807	3.57785e-05
	BW25113_RS17690	Fe-S biogenesis protein NfuA	3.44731	2.54931e-20
	BW25113_RS22260	Fe(3+) dicitrate ABC transporter ATP-binding protein FecE	2.98595	1.78483e-55
	BW25113_RS22265	Fe(3+) dicitrate ABC transporter permease subunit FecD	2.81656	8.35628e-26
	BW25113_RS22270	iron-dicitrate ABC transporter permease FecC	3.15737	6.79964e-39
	BW25113_RS22275	Fe(3+) dicitrate ABC transporter substrate-binding protein FecB	3.44488	1.98966e-28
	BW25113_RS22280	Fe(3+) dicitrate transport protein FecA	5.47374	1.4501e-38
	BW25113_RS22735	siderophore-iron reductase FhuF	32.1005	3.0563e-99
