# Supplementary material for: Increased intracellular H2S levels enhance iron uptake in Escherichia coli
Source: mBio. 2024 Sep 26;15(10):e01991-24. doi: 10.1128/mbio.01991-24 (PMC11481527; doi:10.1128/mbio.01991-24)
Supplement: Table S4 — Primers used in this study. [file mbio.01991-24-s0006.xlsx]

## Sheet: Sheet1
	Table S4 Primers used in this study
	Primer	Sequence(5' to 3')	Use
	Strain Construction
	tetA-HR_F	CGTTGCACCAGTGCCCTTCTGATGACGATTCCGACCTCATTAAGC	Construction of E. coli strain expressing His-tagged YgaV
	tetA-HR_R	TCATCAGAAGGGCACTGGTGCAACG	Construction of E. coli strain expressing His-tagged YgaV
	sacB-HR_F	AATGACCCTCTTGATAACCCAAGAGGCAGGTCGACTCTAGAGGAT	Construction of E. coli strain expressing His-tagged YgaV
	sacB-HR_R	GGTGTAGCGGTTCGGTTTATTGACGGTTAGGAATACGGTTAGCCA	Construction of E. coli strain expressing His-tagged YgaV
	177-HR_F	CGTCAATAAACCGAACCGCTACACC	Construction of E. coli strain expressing His-tagged YgaV
	177-HR_R	TCATCAGAAGGGCACTGGTGCAACG	Construction of E. coli strain expressing His-tagged YgaV
	Plasmid Construction
	SN9	GGCCAGTGCCAAGCTTTATTTCACTGGCTCAACCG	Construction of pMstA
	SN10	TGACCATGATTACGAATTCTTAGCCTAACCCCGGC	Construction of pMstA
	qRT-PCR
	SN50	CGGCTGCACGTTTTAACG	Amplification of mstA gene
	SN51	CATCCAGTTCATCGGTCG	Amplification of mstA gene
	SN52	CTGGTCTTGACATCCACAG	Amplification of rrnB gene
	SN53	GCAACAAAAGATAAGGGTTGCG	Amplification of rrnB gene
	SN305	GCAACAGCAGAAGAACGC	Amplification of fes gene
	SN306	GGAGGAAGTTGCTGACG	Amplification of fes gene
	SN307	CGAGGAAATCAATCGGCAG	Amplification of fepA gene
	SN308	GAACACACCCGTAACTCG	Amplification of fepA gene
	SN309	GCGTACCGTTAGCAGTATG	Amplification of cirA gene
	SN310	GCGTGGAAACCGAACTG	Amplification of cirA gene
	SN336	GTCGCTTCTAGTGCTTGC	Amplification of fhuF gene
	SN337	GTTTCACGAAACCGGACG	Amplification of fhuF gene
	SN338	GGATAGGTGTACCGGTG	Amplification of fhuE gene
	SN339	CAACTACGAGCTGGGTC	Amplification of fhuE gene
	SN340	GCAGGGATTTGCATCTGC	Amplification of nfeF gene
	SN341	CGCAAGTTAGTGCGCTG	Amplification of nfeF gene
	ChIP-qPCR
	SN267	CCTGAAAGACACGCAGTG	Amplifying upstream of fes and fepA gene
	SN268	CGCCGTCACACCATAAC	Amplifying upstream of fes and fepA gene
	SN271	GTTATCGCCTTCGTGATGG	Amplifying upstream of nfeF gene
	SN272	GCGGTTCGTCTTATCAGAC	Amplifying upstream of nfeF gene
	SN273	GTTGTCGTCAGGCTCATG	Amplifying upstream of fhuE gene
	SN274	CATTTCTGCCTGCGAATGC	Amplifying upstream of fhuE gene
	SN275	GGTTTACCCGATAGCAAGG	Amplifying upstream of fhuF gene
	SN276	GCAACATGATTTCATCTCTTTCATTG	Amplifying upstream of fhuF gene
	SN353	GCAGGTGATCATCCCAG	Amplifying upstream of cirA gene
	SN354	CCCTGACAAATCATGCGG	Amplifying upstream of cirA gene
